# Supplementary material for: Elevated Bile Acid 3β,5α,6β-Trihydroxycholanoyl Glycine in a Subset of Adult Ataxias Including Niemann–Pick Type C
Source: Antioxidants (Basel). 2024 May 2;13(5):561. doi: 10.3390/antiox13050561 (PMC11117656; doi:10.3390/antiox13050561)
Supplement: Supplementary file 1 [file antioxidants-13-00561-s001.zip]

Archive with 1 entries (1 files):
- antioxidants-2844844-supplementary.pdf
